# Supplementary material for: Leelamine Modulates STAT5 Pathway Causing Both Autophagy and Apoptosis in Chronic Myelogenous Leukemia Cells
Source: Biology (Basel). 2022 Feb 25;11(3):366. doi: 10.3390/biology11030366 (PMC8945775; doi:10.3390/biology11030366)
Supplement: Supplementary file 1 [file biology-11-00366-s001.zip]

Archive with 1 entries (1 files):
- biology-1576807-supplementary.pdf
